# Supplementary material for: Effects of Dietary Crude Protein Levels and Cysteamine Supplementation on Protein Synthetic and Degradative Signaling in Skeletal Muscle of Finishing Pigs
Source: PLoS One. 2015 Sep 30;10(9):e0139393. doi: 10.1371/journal.pone.0139393 (PMC4589405; doi:10.1371/journal.pone.0139393)
Supplement: S1 Table — (XLSX) [file pone.0139393.s001.xlsx]

## Sheet: growth performance
pens	Initial BW (kg)	Final BW (kg)	ADG (g/d)	ADFI(kg/d)	FCR(kg/kg)
A1	63.1667	90.79	673.74	2.525	3.74774
A2	67.5	96.86	716.098	2.68049	3.74319
A3	68	98.3833	741.057	2.50163	3.37575
A4	69.8333	97.1533	666.341	2.41545	3.62494
A5	60.8333	89.0667	688.618	2.50244	3.634
B1	61.8333	92.9137	758.057	2.12317	2.80081
B2	67.3333	97.9403	746.512	2.52927	3.38811
B3	64.1667	93.987	727.325	2.5419	3.49486
B4	67.8333	98.8803	757.244	2.64593	3.49416
B5	68	99.8637	777.163	2.86951	3.69229
C1	66.7	96.2333	720.325	2.71057	3.76298
C2	62.3333	90.0367	675.691	2.2748	3.36662
C3	70.5	99.2433	701.057	2.62358	3.74232
C4	66.6667	93.91	664.472	2.4748	3.72446
C5	62.8333	90.4763	674.22	2.65122	3.93228
D1	68	98.7333	749.593	2.75407	3.67408
D2	63.5	92.73	712.927	2.47967	3.47816
D3	66.3333	97.2467	753.984	2.77195	3.67641
D4	66.5	96.6767	736.016	2.20772	2.99956
D5	65	95.2676	738.235	2.07602	2.81214
pens	Dressing percentage (%)	Back fat (cm)	Loin eye area (cm2)	Lean percentage (%)
A1	68.08	2.71	44.15	59.09
A2	66.99	2.8	42.2	55.12
A3	70.18	2.61	42.15	62.66
A4	69.07	2.43	43.85	61.86
A5	68.49	2.46	47.15	57.45
B1	68.15	2.35	42	65.19
B2	68.44	2.16	51	59.7
B3	69.57	2.07	45.5	60.67
B4	67.92	2.06	44.65	65.46
B5	68.14	2.82	47.35	60.57
C1	67.53	2.66	36.2	56.82
C2	69.05	2.98	44.5	58.82
C3	66.57	2.62	49.5	59.96
C4	70.92	2.36	44.3	57.42
C5	73.94	2.76	36.5	56.86
D1	70.32	2.34	43	59.06
D2	67.76	2.05	46.15	60.21
D3	69.96	2.56	40.5	58.02
D4	70.9	2.62	48	58.82
D5	69.73	2.39	44.5	61.77
A	NP
B	NP+CS
C	LP
D	LP+CS
