# Supplementary material for: Effects of Dietary Crude Protein Levels and Cysteamine Supplementation on Protein Synthetic and Degradative Signaling in Skeletal Muscle of Finishing Pigs
Source: PLoS One. 2015 Sep 30;10(9):e0139393. doi: 10.1371/journal.pone.0139393 (PMC4589405; doi:10.1371/journal.pone.0139393)
Supplement: S3 Table — (XLSX) [file pone.0139393.s003.xlsx]

## Sheet: S3
pens	IGF-1	IGF-1R	IR	IRS-1	Akt1	FOXO1	FOXO4	MAFbx	MuRF1
A1	0.88	0.92	0.87	0.91	1.05	1.26	1.21	1.01	0.98
A2	0.97	1.03	1.02	1.04	0.86	1.05	1.03	1.13	0.98
A3	1.11	1.12	1.11	1.16	1.1	0.93	1.09	0.97	0.97
A4	1.1	0.91	1.06	1.04	0.92	0.85	0.93	0.85	0.96
A5	0.96	1.04	1.11	0.91	1.2	1.03	0.83	1.14	1.15
B1	1.38	1.57	0.98	1.37	1.62	0.93	0.83	0.33	0.95
B2	1.52	1.69	0.95	1.33	1.55	0.76	0.93	0.5	0.91
B3	1.34	1.48	0.87	1.3	1.54	0.85	0.78	0.68	0.82
B4	1.71	1.46	1.02	1.38	1.65	0.94	0.88	0.61	1.04
B5	1.69	1.62	1.08	1.41	1.74	1.13	0.72	0.57	0.91
C1	0.91	0.96	1.07	1.07	1.01	0.96	1.06	0.89	1
C2	1.13	1.03	1.09	1.1	0.98	0.93	1.01	1.11	1.1
C3	1.05	1.05	0.93	0.92	0.96	0.89	1.24	0.88	0.89
C4	1.06	1.06	1.06	1.07	1.11	1.11	0.85	1.13	0.99
C5	1.06	1.14	1.13	1.15	1.13	0.99	0.91	1.22	1.22
D1	1.65	1.39	0.88	1.33	1.46	0.7	0.65	0.65	0.75
D2	1.5	1.36	0.87	1.33	1.47	0.79	0.81	0.62	0.91
D3	1.66	1.57	1.06	1.48	1.63	0.93	0.97	0.53	1.08
D4	1.5	1.67	1.14	1.58	1.74	1.12	0.92	0.74	1.02
D5	1.88	1.49	0.98	1.43	1.59	1.01	0.89	0.64	0.99
A	NP
B	NP+CS
C	LP
D	LP+CS
