# Supplementary material for: Effects of Dietary Crude Protein Levels and Cysteamine Supplementation on Protein Synthetic and Degradative Signaling in Skeletal Muscle of Finishing Pigs
Source: PLoS One. 2015 Sep 30;10(9):e0139393. doi: 10.1371/journal.pone.0139393 (PMC4589405; doi:10.1371/journal.pone.0139393)
Supplement: S6 Table — (XLSX) [file pone.0139393.s006.xlsx]

## Sheet: growth performance
pens	S6K1 to β-actin	Phosphorylated S6K1 to β-actin
A1	0.62	0.11
A2	0.73	0.13
A3	0.71	0.14
B1	0.71	0.23
B2	0.63	0.24
B3	0.64	0.22
C1	0.7	0.12
C2	0.64	0.13
C3	0.61	0.1
D1	0.57	0.23
D2	0.72	0.25
D3	0.63	0.21
A	NP
B	NP+CS
C	LP
D	LP+CS
